# Supplementary material for: Intraspecific morphological variation of Bellidiastrum michelii (Asteraceae) along a 1,155 m elevation gradient in the Tatra Mountains
Source: PeerJ. 2021 Apr 16;9:e11286. doi: 10.7717/peerj.11286 (PMC8054757; doi:10.7717/peerj.11286)
Supplement: File S1 [file peerj-09-11286-s001.txt]

Title: Intraspecific morphological variation of Bellidiastrum michelii (Asteraceae) along a 1,155 m elevation gradient in the Tatra Mountains
Author: Piotr Kiełtyk
Journal: PeerJ
Year: 2021
Site	Elevation (m a.s.l.)	Plant height (mm)	Plant mass (g)	Total leaf mass (g)	Flower head mass (g)	Total flower mass (mg)	Individual flower mass (mg)	Flower head diameter (mm)	Number of ligulate flowers	Number of tubular flowers	Ligulate flower lenght (mm)	Ligulate flower width (mm)	Tubular flower lenght (mm)
S1	920	250	0.176	0.0827	0.03	15.52	0.1361	35.5	30	84	13.5	2.4	3.5
S1	920	250	0.2596	0.1698	0.0266	14.66	0.1242	31	25	93	12.5	2.3	3.8
S1	920	175	0.1916	0.1246	0.0279	15.55	0.1467	30.2	33	73	12.2	2	3.5
S1	920	187	0.1931	0.1192	0.0317	17.89	0.1034	28.3	56	117	10.8	1.6	3.5
S1	920	168	0.1638	0.1012	0.0271	15.34	0.1189	28.1	40	89	11.2	1.8	3.5
S1	920	158	0.158	0.0915	0.0275	15.8	0.1244	28	36	91	10.6	1.7	3.6
S1	920	175	0.1838	0.1089	0.0265	15.21	0.1278	28.4	30	89	12.5	2.3	3.9
S1	920	135	0.164	0.1154	0.0221	11.77	0.1051	27.5	34	78	11	1.5	3.6
S1	920	216	0.2123	0.124	0.0281	15.65	0.103	25.9	43	109	9.5	2	3.5
S1	920	184	0.1525	0.0833	0.0277	16.3	0.1583	32.1	30	73	12.7	2.1	4.3
S2	955	238	0.1992	0.1087	0.0307	16.39	0.1301	30.8	33	93	12.3	1.8	3.9
S2	955	341	0.2608	0.1372	0.0358	19.93	0.1261	29.3	47	111	10	2.5	3.7
S2	955	297	0.2253	0.1245	0.0291	15.88	0.1038	29.1	42	111	10.5	1.7	3.6
S2	955	356	0.2946	0.1846	0.0245	13.28	0.0976	30	44	92	12	1.8	3.4
S2	955	315	0.3973	0.2579	0.0391	21.95	0.1463	28.1	35	115	11.8	2.3	3.5
S2	955	294	0.229	0.135	0.0248	13.73	0.1654	25.4	27	56	11	2.1	3.8
S2	955	244	0.2962	0.1958	0.0348	20.16	0.141	27.5	48	95	11.3	1.7	3.6
S2	955	260	0.242	0.1361	0.0352	20.01	0.144	31	39	100	12	2	4
S2	955	237	0.2182	0.1394	0.0254	14.64	0.1494	27	26	72	11.2	2.1	3.9
S2	955	209	0.2209	0.1527	0.0268	14.47	0.1462	27.7	29	70	11	2	4
S3	970	272	0.3619	0.1896	0.0559	31.58	0.2256	35.4	40	100	12.4	2.3	4
S3	970	233	0.3757	0.2797	0.0299	16.16	0.1456	26.9	30	81	10.4	1.8	3.5
S3	970	223	0.253	0.1825	0.0304	17.64	0.1547	30.5	41	73	12	2.3	3.9
S3	970	275	0.3067	0.2047	0.0356	20.71	0.1448	31	42	101	12.5	1.6	3.8
S3	970	300	0.4534	0.311	0.0507	30.87	0.2144	37.4	40	104	14	1.9	4.1
S3	970	294	0.5245	0.3926	0.0411	25.62	0.1591	26.4	48	113	10.4	1.5	3.5
S3	970	302	0.6365	0.4766	0.0568	32.72	0.1902	34.1	39	133	12.4	2.2	3.8
S3	970	237	0.5034	0.3904	0.0414	24.73	0.1766	32.3	38	102	12.5	2.4	3.9
S3	970	214	0.1998	0.1126	0.0302	17.86	0.1333	27.9	36	98	11.7	2.3	3.3
S3	970	290	0.4164	0.283	0.0461	30.08	0.1916	31	53	104	11.5	2	4
S4	1040	335	0.592	0.3977	0.0521	33.16	0.201	35.8	42	123	13	2	4.5
S4	1040	334	0.6067	0.4436	0.0457	27.39	0.1943	35.1	28	113	13.7	2.5	4
S4	1040	224	0.3395	0.2176	0.0425	25.69	0.1809	31.1	33	109	14	2.7	4.1
S4	1040	279	0.3225	0.1983	0.0393	23.83	0.1528	29.6	37	119	13.6	2.2	4
S4	1040	167	0.2252	0.1481	0.0307	18.12	0.197	30.9	23	69	13.5	2.3	4.5
S4	1040	228	0.1989	0.1153	0.0267	16.14	0.1391	29.8	32	84	13	2	3.9
S4	1040	232	0.3218	0.2111	0.0349	21.32	0.1822	28.9	32	85	11.5	2.2	3.8
S4	1040	253	0.2209	0.1179	0.0338	21.7	0.1456	27.4	31	118	11	1.9	3.8
S4	1040	235	0.2278	0.1325	0.0334	19.57	0.19	33.6	34	69	14.5	2.6	4.2
S4	1040	250	0.2076	0.1167	0.037	23.23	0.157	28.6	43	105	12	2.3	3.8
S5	1090	340	0.2507	0.098	0.041	22.44	0.1486	29.8	41	110	12.5	2.4	4
S5	1090	339	0.4063	0.2411	0.0365	19.23	0.1364	28.5	35	106	11.2	2	3.7
S5	1090	335	0.4084	0.2361	0.0451	26.02	0.1495	29	46	128	11.8	1.8	3.7
S5	1090	263	0.4251	0.299	0.0405	25.59	0.1505	27.2	50	120	11	1.8	3.5
S5	1090	295	0.2634	0.1558	0.0313	17.75	0.1376	30.7	40	89	12.5	1.6	3.8
S5	1090	276	0.3428	0.2219	0.0337	19.63	0.1242	26.5	35	123	11	1.9	4
S5	1090	321	0.2886	0.1473	0.0419	22.31	0.1421	33.5	42	115	13	1.8	4
S5	1090	261	0.4454	0.2555	0.06	31.88	0.1669	30.3	51	140	12.5	2.3	4
S5	1090	292	0.3088	0.1982	0.0331	19.68	0.1613	29	32	90	13	1.8	3.8
S5	1090	253	0.2762	0.1667	0.0288	16.37	0.1399	27	35	82	11.5	2.2	3.5
S6	1135	314	0.2711	0.1606	0.0291	17.7	0.1566	26.5	35	78	11	2	3.5
S6	1135	372	0.3724	0.2014	0.04	24.1	0.1262	26.8	53	138	10	2	3.8
S6	1135	400	0.3687	0.2064	0.0334	20.19	0.1294	27.1	47	109	9.6	2	3.7
S6	1135	254	0.2849	0.1804	0.032	20.98	0.1554	26.2	48	87	11.7	2	4.4
S6	1135	303	0.3619	0.2425	0.0297	16.25	0.1413	26.9	31	84	12	1.8	3.4
S6	1135	356	0.588	0.4199	0.0382	20.63	0.1385	27.3	38	111	10.5	1.9	3.5
S6	1135	294	0.2073	0.1147	0.0241	15.03	0.1156	24.2	40	90	10.4	1.6	3.7
S6	1135	242	0.2069	0.1132	0.0285	17.11	0.1661	29.5	28	75	11.7	1.8	3.8
S6	1135	290	0.4136	0.2742	0.0359	20.04	0.1839	26.6	44	65	10.2	2	3.8
S6	1135	271	0.3527	0.2311	0.0345	19.28	0.1321	28.8	40	106	13	1.7	4
S7	1162	255	0.3497	0.2413	0.035	16.56	0.1314	32	27	99	11.6	1.4	3.8
S7	1162	260	0.1961	0.0866	0.0346	15.7	0.1172	27.8	38	96	11.3	1.5	3.9
S7	1162	305	0.3928	0.2312	0.0463	22.73	0.1546	27.4	43	104	11.8	1.8	4
S7	1162	240	0.2957	0.1576	0.0509	28.66	0.1592	28	49	131	11.2	2	3.3
S7	1162	320	0.3025	0.141	0.0393	20.87	0.188	30.7	34	77	12	2	4.2
S7	1162	270	0.3254	0.1692	0.0498	26.79	0.1522	31	54	122	11.9	1.8	3.9
S7	1162	240	0.2461	0.1489	0.0315	15.96	0.133	24.4	37	83	10.7	2	4
S7	1162	230	0.262	0.1619	0.0272	13.84	0.1236	26.3	40	72	11	1.7	3.7
S7	1162	235	0.3435	0.2052	0.0479	24.58	0.1527	28.8	42	119	11.3	2	4.2
S7	1162	250	0.263	0.1438	0.0329	16.04	0.1395	25.3	33	82	11	2.2	3.5
S8	1225	348	0.5554	0.3806	0.0468	28.76	0.1832	28.5	51	106	12.2	2.2	4.2
S8	1225	366	0.4232	0.2245	0.0522	32.02	0.1917	31.2	47	120	12	2	3.9
S8	1225	261	0.2329	0.1167	0.0356	22.64	0.1653	27.4	38	99	11.8	2	3.9
S8	1225	314	0.2794	0.1584	0.0358	19.51	0.1561	26.9	38	87	11.8	2	3.8
S8	1225	311	0.305	0.1588	0.0465	31.19	0.2475	26.2	36	90	11.2	2.4	4
S8	1225	264	0.2263	0.1191	0.0321	18.99	0.1758	27.2	34	74	11.2	1.9	3.9
S8	1225	264	0.2344	0.133	0.0329	19.84	0.1515	28.9	38	93	11.5	1.9	3.8
S8	1225	240	0.1558	0.0551	0.0327	20.13	0.1342	26.1	41	109	11.4	2.2	3.8
S8	1225	260	0.1922	0.07	0.0392	23.61	0.1762	33.3	41	93	12.8	2	4
S8	1225	303	0.2138	0.0972	0.0342	20.11	0.1583	27.3	40	87	11.5	1.8	3.8
S9	1253	263	0.187	0.1043	0.0246	13.07	0.1294	30.6	31	70	12.6	1.6	4
S9	1253	260	0.2885	0.1542	0.0413	23.24	0.149	26.8	51	105	12	1.6	3.8
S9	1253	229	0.2647	0.1384	0.0387	20.66	0.1396	31	42	106	11.8	2.3	3.5
S9	1253	321	0.3413	0.2005	0.0304	16.45	0.1285	28.2	34	94	11.5	1.6	3.6
S9	1253	251	0.2172	0.1008	0.0359	20.73	0.1346	33.7	52	102	13	2	3.5
S9	1253	288	0.2609	0.1589	0.0273	16.05	0.1486	30.2	33	75	11.5	1.7	3.7
S9	1253	202	0.3408	0.1955	0.0503	27.73	0.1824	31.3	46	106	12.5	2	4.2
S9	1253	256	0.2053	0.1104	0.0325	19	0.1583	28.7	39	81	11.5	1.7	3.8
S9	1253	265	0.1589	0.073	0.0258	14.11	0.1517	28.4	27	66	11.6	2	3.8
S9	1253	209	0.1076	0.0358	0.0283	15.22	0.1312	32	42	74	12.7	2	3.6
S10	1290	176	0.1882	0.0983	0.0319	17.71	0.1107	30.1	44	116	11.5	1.8	3.5
S10	1290	190	0.2302	0.1401	0.031	17	0.1278	31.3	35	98	13.1	1.8	3.7
S10	1290	125	0.1413	0.0891	0.0238	12.34	0.1055	24.9	34	83	11.4	2.3	3.5
S10	1290	198	0.2246	0.1415	0.0331	18.46	0.1398	29.1	37	95	12	2.2	4.2
S10	1290	165	0.2805	0.2	0.029	15.85	0.1366	28.8	42	74	10.7	2	3.9
S10	1290	130	0.1054	0.0485	0.026	14.67	0.1183	26.4	40	84	11.3	1.9	3.7
S10	1290	174	0.1856	0.0964	0.0352	19.81	0.1152	24.7	47	125	9.5	2	3.6
S10	1290	203	0.2976	0.2124	0.0237	12.47	0.1834	29	20	48	12.4	2.2	3.8
S10	1290	185	0.1823	0.1006	0.0316	18.41	0.1324	35.6	34	105	14.4	1.8	4
S10	1290	170	0.3113	0.2197	0.0356	20.45	0.1255	25.6	39	124	10.3	2.1	3.4
S11	1305	342	0.5024	0.2996	0.0492	26.28	0.1674	31.7	39	118	13	2.2	4.2
S11	1305	269	0.4441	0.2824	0.0477	28.19	0.1688	31.1	45	122	12.8	2.3	4.2
S11	1305	285	0.2856	0.165	0.0374	19.63	0.1309	27.1	48	102	11.6	1.9	3.5
S11	1305	291	0.3111	0.1783	0.0375	21.91	0.201	29.1	28	81	12.8	3	4.3
S11	1305	308	0.2457	0.1142	0.0446	26.28	0.2037	29.1	35	94	12.3	1.8	4
S11	1305	320	0.272	0.141	0.0299	16.35	0.1557	28.9	31	74	12.2	1.8	4.1
S11	1305	251	0.4023	0.2495	0.0475	25.41	0.2153	29.7	35	83	11.8	2	4.2
S11	1305	270	0.4599	0.2923	0.0541	29.19	0.1769	31.7	41	124	12.6	2.3	4.3
S11	1305	268	0.2695	0.1578	0.038	22.99	0.1455	27.4	47	111	10.9	1.7	3.7
S11	1305	352	0.2887	0.152	0.0325	18.81	0.1679	28.8	32	80	11.9	2	3.8
S12	1330	215	0.1883	0.0734	0.0458	28.43	0.187	26.8	43	109	11.2	2.5	3.9
S12	1330	221	0.252	0.1518	0.033	19.16	0.1681	26.4	34	80	10.6	2.2	4.1
S12	1330	269	0.2163	0.1154	0.0339	20.21	0.1058	26.9	47	144	10.6	1.9	3.6
S12	1330	235	0.2482	0.1463	0.032	19.12	0.1482	25.8	36	93	11.1	1.7	3.5
S12	1330	260	0.3	0.1757	0.0399	22.12	0.1341	27.2	52	113	11	2	3.8
S12	1330	227	0.2434	0.1196	0.0513	30.84	0.155	25.2	54	145	9.6	2	3.5
S12	1330	223	0.3375	0.2282	0.0385	21.9	0.2009	27.1	28	81	10.8	2.4	3.6
S12	1330	255	0.2163	0.1154	0.0329	19.93	0.1311	27.9	42	110	11.1	1.9	3.9
S12	1330	209	0.2546	0.1551	0.0309	16.65	0.179	26.6	27	66	10.8	1.8	3.8
S12	1330	215	0.302	0.201	0.0331	20.39	0.135	26.7	31	120	10.8	2	3.7
S13	1370	285	0.3546	0.2106	0.0379	20.47	0.1483	32.8	42	96	13.5	1.5	3.7
S13	1370	260	0.1949	0.0923	0.0315	17.17	0.148	31.8	40	76	14.8	2	3.8
S13	1370	224	0.2571	0.1571	0.0375	20.21	0.1005	30.8	43	158	12	2	3.7
S13	1370	198	0.2965	0.1798	0.0427	20.76	0.1322	26.9	45	112	10.7	2.1	3.5
S13	1370	218	0.1831	0.0788	0.0372	21.51	0.157	33.9	38	99	14.2	2.3	3.8
S13	1370	220	0.2638	0.1626	0.0378	18.7	0.1385	31.1	39	96	13	2.4	3.5
S13	1370	227	0.2324	0.1269	0.0367	21.32	0.1341	26.9	40	119	10.7	2	3.7
S13	1370	194	0.2738	0.1593	0.0465	26.05	0.1408	30.3	43	142	10.7	2.4	3.7
S13	1370	255	0.2893	0.1879	0.0287	15.01	0.1725	28.3	26	61	12.5	2	4
S13	1370	211	0.2004	0.1027	0.0377	20.59	0.1481	28	36	103	11	2	3.8
S14	1385	217	0.3386	0.2155	0.0437	23.58	0.1786	30.5	39	93	12	2.5	4.5
S14	1385	180	0.2866	0.2017	0.0302	17.35	0.1411	26.8	35	88	10.6	2.3	3.4
S14	1385	226	0.3928	0.2979	0.0285	16.88	0.1722	27.9	30	68	11	2.2	3.7
S14	1385	229	0.2388	0.1231	0.0373	21.59	0.1341	30.1	48	113	11.8	1.5	3.5
S14	1385	274	0.2763	0.1568	0.0304	17.2	0.141	27.3	36	86	11.2	2	3.8
S14	1385	260	0.2281	0.1119	0.0292	16.57	0.1657	27.9	32	68	10.5	2	3.7
S14	1385	170	0.3091	0.2048	0.0431	22.53	0.1512	26.1	45	104	10.2	2	4
S14	1385	196	0.3079	0.2079	0.0357	18.4	0.1252	28.1	40	107	10.4	2.2	3.7
S14	1385	241	0.3116	0.2045	0.0331	16.88	0.1214	28.2	38	101	10.4	1.9	3.9
S14	1385	197	0.3476	0.2305	0.0434	22.77	0.1479	26.9	45	109	10	2.1	3.9
S15	1400	132	0.172	0.1063	0.024	11.73	0.1209	22.8	28	69	9.2	2	4
S15	1400	134	0.1264	0.062	0.0268	13.91	0.122	26.2	31	83	10.8	2.2	3.5
S15	1400	100	0.1986	0.1282	0.0363	20.02	0.1236	26.3	47	115	10	2.2	3.6
S15	1400	133	0.1619	0.0884	0.033	17.97	0.1461	29.4	29	94	11.5	2.2	3.7
S15	1400	103	0.0961	0.0465	0.0288	16.48	0.1385	26.7	41	78	9.8	2.2	3.7
S15	1400	120	0.1195	0.0536	0.0323	16.43	0.1245	27.1	35	97	11.6	2	3.8
S15	1400	88	0.1771	0.1167	0.0301	15.85	0.1149	24.3	38	100	8.8	2.3	3.5
S15	1400	125	0.2368	0.1507	0.04	21.82	0.1474	28.9	40	108	11	2	3.8
S15	1400	98	0.2628	0.1756	0.0438	24.64	0.14	29.4	41	135	10.8	2.1	3.7
S15	1400	105	0.1164	0.045	0.0367	20.72	0.1606	28.1	39	90	11	2	3.8
S16	1430	191	0.2108	0.1156	0.0412	24.1	0.1362	27.3	50	127	9.8	1.9	3.6
S16	1430	240	0.3403	0.225	0.0379	21.8	0.1483	27.4	49	98	11.7	2	3.8
S16	1430	187	0.1455	0.0686	0.0292	16.14	0.1681	27.4	34	62	10.9	2.4	4.1
S16	1430	197	0.1739	0.0978	0.0307	18.13	0.1511	26.8	33	87	10.6	2.1	3.7
S16	1430	145	0.1632	0.0817	0.0387	21.9	0.1553	27	43	98	11	2.3	3.6
S16	1430	190	0.2047	0.1097	0.0365	21.42	0.129	24.6	43	123	9.7	2.3	3.7
S16	1430	186	0.2823	0.1818	0.0346	18.99	0.1165	27.7	47	116	10.6	1.7	3.7
S16	1430	210	0.1882	0.1117	0.0226	11.75	0.1655	28	23	48	11.9	2.2	4
S16	1430	255	0.2704	0.1685	0.0304	15.85	0.1343	28.7	30	88	12	2	4.1
S16	1430	238	0.346	0.236	0.0316	17.2	0.1237	25.4	35	104	10.8	1.6	3.5
S17	1470	300	0.6078	0.4398	0.0432	22.32	0.1422	26.4	52	105	10.3	2	4
S17	1470	204	0.3124	0.1989	0.0451	23.7	0.1927	29.2	38	85	11.7	2	4.3
S17	1470	214	0.2116	0.1364	0.0246	13.13	0.13	29.6	31	70	11.4	1.9	3.5
S17	1470	225	0.2003	0.1167	0.0279	14.31	0.1255	34.1	33	81	12.2	1.7	3.9
S17	1470	270	0.327	0.2057	0.0311	17.17	0.1519	32.8	30	83	13.4	2	4
S17	1470	215	0.3415	0.2439	0.0342	19.85	0.1341	28.2	45	103	10.7	2	3.6
S17	1470	175	0.2532	0.1568	0.0342	17.83	0.1321	28.5	39	96	11	1.9	3.6
S17	1470	183	0.308	0.2063	0.0354	19.52	0.1284	26	36	116	9.8	2.2	3.7
S17	1470	231	0.2832	0.164	0.0447	26.61	0.2112	35.6	37	89	13.5	2.4	4
S17	1470	280	0.1921	0.0939	0.0293	16.46	0.2007	30.3	25	57	11.6	2	4
S18	1480	200	0.2741	0.1748	0.0308	15.71	0.1054	26.3	39	110	10.4	1.6	3.7
S18	1480	232	0.2666	0.1439	0.0377	19.92	0.1364	27.4	38	108	10.5	1.9	3.7
S18	1480	177	0.2073	0.1438	0.0225	11.54	0.1358	24.8	24	61	10.2	2.3	3.6
S18	1480	184	0.2014	0.1231	0.0293	15.26	0.113	28.6	35	100	12	1.7	3.5
S18	1480	162	0.274	0.1799	0.0392	21.23	0.1434	28.7	41	107	10.8	1.8	3.7
S18	1480	150	0.1679	0.0827	0.0369	19.85	0.1241	28.7	43	117	11.2	1.6	3.5
S18	1480	188	0.2609	0.1555	0.0396	21.68	0.1495	27.5	42	103	10.8	1.8	3.6
S18	1480	186	0.1656	0.0774	0.0248	13.96	0.1225	23.3	37	77	10	1.5	3.5
S18	1480	185	0.1591	0.0827	0.0273	14.58	0.1257	26.3	31	85	11.7	1.9	3.5
S18	1480	175	0.1473	0.0824	0.0251	13.8	0.12	26.3	31	84	11.4	1.7	3.5
S19	1505	192	0.1697	0.0952	0.0248	14.21	0.128	26.3	33	78	11.7	1.6	3.3
S19	1505	197	0.2154	0.1349	0.0281	15.86	0.1109	26.7	40	103	9.6	2	3.8
S19	1505	195	0.1921	0.0948	0.0363	21.61	0.1757	26.9	40	83	11.3	2.1	3.8
S19	1505	164	0.2057	0.1296	0.03	16.74	0.1383	25.7	40	81	10.4	2	3.5
S19	1505	202	0.237	0.1416	0.0326	17.66	0.1369	26.8	39	90	11.5	1.7	3.5
S19	1505	205	0.2092	0.1149	0.0305	18.69	0.1335	27.6	40	100	11	1.9	3.6
S19	1505	150	0.1149	0.0516	0.0255	14.25	0.1261	24.3	33	80	9.7	1.6	3.3
S19	1505	188	0.1953	0.1019	0.0343	21.04	0.1195	26.4	45	131	9.9	1.9	3.5
S19	1505	175	0.2572	0.1429	0.042	24.94	0.1847	26	48	87	11.6	2.2	4.1
S19	1505	164	0.1361	0.0724	0.0259	15.12	0.1718	28	27	61	11.7	2	4
S20	1531	208	0.1729	0.0879	0.0289	16.81	0.1334	26.5	33	93	11.2	1.8	3.5
S20	1531	188	0.1693	0.1023	0.0269	13.12	0.0937	29.5	41	99	12	1.5	3.8
S20	1531	252	0.3921	0.273	0.0377	19.34	0.1272	27.1	46	106	11.4	1.6	3.7
S20	1531	192	0.196	0.1332	0.0249	13.85	0.1428	27.3	31	66	12.6	1.6	3.8
S20	1531	193	0.1496	0.0779	0.0254	14.59	0.1186	24.7	31	92	10.6	1.9	3.5
S20	1531	192	0.1875	0.0893	0.038	22.12	0.1357	26.6	42	121	11	1.5	3.6
S20	1531	152	0.1886	0.1009	0.039	22.48	0.113	25.2	49	150	9.8	1.8	3.3
S20	1531	136	0.1642	0.0991	0.0248	14.15	0.1572	32.1	26	64	13.5	1.8	4.1
S20	1531	150	0.1364	0.0737	0.0275	15.4	0.1833	24.7	18	66	11.3	2.3	3.4
S20	1531	163	0.1496	0.0883	0.0252	14.52	0.1383	29.2	28	77	12.5	1.8	3.9
S21	1570	153	0.1419	0.0697	0.031	17.79	0.1011	24.7	41	135	9.8	1.8	3.3
S21	1570	158	0.18	0.1081	0.0281	15.47	0.1406	24.7	40	70	10	2.1	3.6
S21	1570	206	0.3187	0.2065	0.0346	18.68	0.1506	25.6	35	89	11	2	3.7
S21	1570	180	0.2149	0.1033	0.041	22.77	0.1324	26.2	42	130	10.5	1.8	3.8
S21	1570	187	0.3185	0.2072	0.0352	20.63	0.1637	32.3	35	91	12.6	1.9	4
S21	1570	194	0.2137	0.0905	0.0396	22.79	0.153	26.1	43	106	10.6	1.6	3.5
S21	1570	172	0.2241	0.129	0.0371	21.92	0.1305	25	47	121	9.7	1.8	3.4
S21	1570	135	0.1906	0.0987	0.0388	23.23	0.121	24.5	58	134	9	2.2	3.3
S21	1570	184	0.3602	0.228	0.0505	26.33	0.1531	27.4	50	122	10.6	1.7	3.5
S21	1570	160	0.2109	0.1198	0.0333	19.28	0.1213	26.1	41	118	10.4	1.5	3.3
S22	1600	160	0.1696	0.071	0.0407	23.02	0.1705	34.6	37	98	13.8	2.3	3.9
S22	1600	112	0.1442	0.0633	0.0437	23.85	0.1559	31.9	39	114	12.5	2.3	4
S22	1600	186	0.2031	0.1017	0.0402	24.56	0.142	29.4	65	108	10.5	2	3.5
S22	1600	170	0.1337	0.052	0.0326	19.25	0.1337	25.1	38	106	10	2	3.7
S22	1600	190	0.2697	0.1516	0.043	24.73	0.1288	28.4	49	143	11.8	2	3.6
S22	1600	174	0.2386	0.1513	0.0347	19.85	0.1772	29.8	39	73	12	2.1	3.8
S22	1600	215	0.2541	0.1512	0.039	20.58	0.166	29.1	38	86	11.6	2.3	4
S22	1600	150	0.1517	0.0794	0.0302	17.34	0.1266	24.6	43	94	10	2	3.8
S22	1600	187	0.1553	0.0873	0.0231	12.99	0.1286	25.3	33	68	10	2	3.3
S22	1600	153	0.1727	0.1	0.0266	15.8	0.1254	25.4	45	81	9.7	1.7	3.6
S23	1620	170	0.3071	0.1999	0.0411	24.82	0.1633	26.8	45	107	10.6	2.3	3.6
S23	1620	140	0.2134	0.1106	0.0408	24.06	0.1458	27.2	47	118	10.5	1.6	3.4
S23	1620	155	0.2595	0.1534	0.0454	28.62	0.1337	29.8	46	168	11.6	2.1	3.5
S23	1620	196	0.3276	0.2167	0.0339	20.42	0.1731	26.5	37	81	11.2	2	3.5
S23	1620	216	0.2808	0.1621	0.0386	21.18	0.1908	28.5	32	79	11.6	2.5	3.6
S23	1620	165	0.2205	0.1357	0.0311	19.48	0.1412	26.8	50	88	9.8	2	3.2
S23	1620	203	0.188	0.0913	0.0267	15.64	0.1022	25.6	43	110	9.4	1.8	3.4
S23	1620	212	0.2194	0.1297	0.0255	14.28	0.1264	26.5	39	74	11.1	1.9	3.5
S23	1620	172	0.2805	0.1691	0.0451	26.42	0.1554	28.1	47	123	11	2.2	3.5
S23	1620	138	0.1806	0.0965	0.0293	17.43	0.1331	28	36	95	10.4	1.7	3.3
S24	1660	180	0.2308	0.1438	0.0314	15.37	0.1303	27.3	29	89	11.5	2	3.5
S24	1660	150	0.1599	0.1028	0.0252	12.63	0.1002	27.5	38	88	11	1.7	3.5
S24	1660	130	0.1966	0.1302	0.0233	12.16	0.1158	27.7	31	74	10.8	1.7	3.7
S24	1660	185	0.2308	0.1319	0.0398	19.04	0.1076	26.2	53	124	10.5	1.9	4.4
S24	1660	155	0.2886	0.1821	0.0492	24.51	0.1251	26.1	38	158	10.4	2	4.1
S24	1660	123	0.2448	0.1624	0.0394	18.71	0.1282	24.2	34	112	9	2.1	3.9
S24	1660	138	0.1672	0.0945	0.033	15.82	0.1099	23	31	113	9.5	2	3.9
S24	1660	150	0.1616	0.0941	0.0323	15.38	0.0999	25.3	44	110	9.7	1.4	3.8
S24	1660	143	0.2417	0.1605	0.0399	19.15	0.1277	27	35	115	10.7	1.8	4.2
S24	1660	170	0.2269	0.1615	0.0252	12.41	0.1241	22.9	20	80	9.5	2.3	3.5
S25	1695	188	0.24	0.1426	0.0372	21.07	0.1414	27.2	43	106	11	1.5	3.8
S25	1695	172	0.1065	0.0374	0.0277	17.11	0.124	24.4	43	95	10	1.7	3.7
S25	1695	222	0.181	0.0765	0.034	17.72	0.1313	26.1	35	100	10.5	1.6	3.9
S25	1695	145	0.131	0.0688	0.0277	16.62	0.1867	29.7	28	61	14	1.7	4.2
S25	1695	170	0.1461	0.0626	0.0336	18.42	0.1706	29.3	35	73	12.4	1.7	4.2
S25	1695	184	0.148	0.0688	0.0272	15.5	0.126	23.2	39	84	9.5	1.6	3.4
S25	1695	203	0.1881	0.105	0.0315	18.34	0.1568	27.3	27	90	10	2	3.7
S25	1695	138	0.1414	0.0745	0.0331	20.63	0.1403	27.4	40	107	11.7	2	3.8
S25	1695	153	0.2314	0.1198	0.0526	28.95	0.1433	23.9	51	151	9.8	2	4
S25	1695	131	0.1359	0.0715	0.0282	17.69	0.1273	29.2	41	98	11.3	2	3.7
S26	1707	200	0.2961	0.1731	0.0358	19.91	0.1532	28.2	36	94	10.5	2.6	3.8
S26	1707	273	0.3286	0.2028	0.0429	25.07	0.1804	30.6	35	104	12	2.4	4
S26	1707	215	0.2007	0.0814	0.0431	25.17	0.2133	29.5	33	85	12.2	2.5	4.3
S26	1707	191	0.1724	0.0698	0.0363	20.71	0.1684	25.8	31	92	10.4	2.2	3.5
S26	1707	276	0.3039	0.1584	0.0481	28.43	0.1961	31.2	42	103	12.1	2.2	4.1
S26	1707	218	0.2069	0.0916	0.05	27.38	0.2244	31.4	35	87	13.5	2.5	4.5
S26	1707	217	0.2647	0.1452	0.0487	27.05	0.2312	32	37	80	13.2	2.5	4.3
S26	1707	265	0.271	0.1637	0.0319	17.9	0.1517	26	38	80	12	2.2	4
S26	1707	199	0.1918	0.1047	0.0313	17.07	0.1434	25.4	30	89	11.3	2	4
S26	1707	200	0.1949	0.0943	0.0299	18.05	0.1583	26.7	31	83	10.5	2.4	3.8
S27	1755	176	0.2657	0.1483	0.039	19.79	0.1311	26.4	45	106	10.5	2	3.5
S27	1755	132	0.1792	0.1149	0.0307	18.4	0.1521	28.1	36	85	11.6	1.9	3.6
S27	1755	118	0.1953	0.1318	0.028	16.02	0.1061	25.2	43	108	10	2	3.5
S27	1755	115	0.1774	0.1165	0.0289	17.73	0.1465	29.2	38	83	13.2	2.1	4
S27	1755	133	0.3214	0.2404	0.0361	19.68	0.1312	27.6	45	105	12.5	2.4	3.6
S27	1755	119	0.134	0.0837	0.0238	14.84	0.1349	27.1	35	75	12.7	2	3.6
S27	1755	99	0.12	0.0704	0.0254	15.04	0.1308	24.1	26	89	10.5	2	3.5
S27	1755	120	0.171	0.0967	0.037	21.32	0.1367	26.5	41	115	11	1.9	3.6
S27	1755	142	0.2219	0.1252	0.0444	27.02	0.1743	26.6	48	107	10.5	1.9	3.7
S27	1755	99	0.1153	0.0585	0.0278	16.54	0.1141	24	44	101	9.7	2	3.7
S28	1790	103	0.1457	0.0938	0.0289	15.8	0.0849	24.4	55	131	9.5	1.6	3.3
S28	1790	105	0.1507	0.0873	0.0321	18.3	0.113	23.7	41	121	9.2	2	3.5
S28	1790	107	0.2247	0.1406	0.0451	25.26	0.1495	27.5	46	123	10.5	2	4
S28	1790	111	0.1604	0.0976	0.0304	16.49	0.1556	24.4	32	74	9.5	2.1	3.7
S28	1790	89	0.1877	0.1178	0.0411	22.2	0.1423	27.5	42	114	11.5	2.2	4
S28	1790	100	0.0863	0.0486	0.0204	12.14	0.1364	26.7	27	62	11.5	1.9	3.9
S28	1790	102	0.1285	0.0773	0.0251	13.32	0.1306	20.6	27	75	10.7	2	3.7
S28	1790	93	0.1246	0.0844	0.023	12.33	0.1245	23.3	29	70	10	1.8	3.8
S28	1790	86	0.1581	0.1065	0.0254	14.14	0.1131	23.1	33	92	9.7	2.3	3.5
S28	1790	75	0.1076	0.0648	0.0244	12.81	0.1154	22.5	37	74	9.8	2.1	3.7
S29	1818	232	0.3289	0.2079	0.0373	21.83	0.1527	28.2	41	102	12	2.3	4
S29	1818	315	0.4382	0.2291	0.0519	32	0.1963	32.4	44	119	13.5	2.3	4
S29	1818	196	0.1979	0.0935	0.032	19.1	0.1528	26.5	38	87	11.2	2.2	3.7
S29	1818	222	0.3051	0.1561	0.0495	29.09	0.2155	30.6	37	98	11.5	2.1	4.3
S29	1818	232	0.4085	0.2371	0.056	31.97	0.1949	29.1	49	115	12.8	2	4.5
S29	1818	356	0.4612	0.2567	0.046	28.63	0.1934	32.7	45	103	13	2.2	3.8
S29	1818	221	0.3905	0.2748	0.0401	22.22	0.1622	27.7	41	96	11.3	2	4.3
S29	1818	244	0.222	0.111	0.0313	17.85	0.124	25.3	43	101	10.4	2	3.9
S29	1818	240	0.2379	0.1338	0.034	19.7	0.1481	27.9	34	99	12.8	2.2	3.8
S29	1818	222	0.2408	0.1187	0.0429	25.83	0.1604	27	43	118	10.8	2.4	4.2
S30	1843	65	0.0835	0.0402	0.0258	14.1	0.1195	23.2	36	82	9.5	1.4	3.8
S30	1843	78	0.092	0.0494	0.0231	12.21	0.1081	21.2	35	78	8.7	2.1	3.5
S30	1843	70	0.0643	0.0299	0.0197	11.47	0.1092	21.3	33	72	9	1.8	3.3
S30	1843	75	0.0905	0.046	0.0254	14.61	0.1133	23.7	40	89	10.2	1.9	3.5
S30	1843	115	0.1332	0.0578	0.0344	19.09	0.1308	22.7	51	95	8.8	1.8	3.5
S30	1843	75	0.0891	0.0471	0.0238	13.2	0.1138	23.6	38	78	10	2	3.7
S30	1843	103	0.1242	0.075	0.0266	15.38	0.1165	21.4	42	90	9	1.9	3.3
S30	1843	64	0.0665	0.0353	0.0195	11.48	0.1104	19.3	34	70	8.5	1.6	3.6
S30	1843	100	0.152	0.0937	0.032	18.09	0.1222	22.8	44	104	9	1.5	3.5
S30	1843	84	0.1284	0.0732	0.0272	14.61	0.1015	22.3	44	100	8.9	2	3.2
S31	1925	145	0.2437	0.1404	0.0455	24.67	0.1265	21.8	51	144	7.8	2.3	3.5
S31	1925	135	0.1997	0.1128	0.0431	20.89	0.1492	27.1	44	96	10	2	3.8
S31	1925	115	0.1134	0.0594	0.0235	12.97	0.1063	21.7	35	87	8.6	2.3	3.5
S31	1925	140	0.1597	0.0875	0.0287	13.94	0.1267	23.1	27	83	9	2.3	3.7
S31	1925	130	0.1465	0.0774	0.0292	13.92	0.1096	24.7	36	91	10.4	1.7	3.8
S31	1925	122	0.1205	0.0611	0.0249	12.57	0.1397	20.6	24	66	8	2.4	3.5
S31	1925	88	0.1332	0.0831	0.0284	13.73	0.0892	21.1	43	111	8.2	1.8	3.5
S31	1925	97	0.165	0.1153	0.0226	11.51	0.1199	21.9	22	74	8.8	2	3.6
S31	1925	135	0.1397	0.0791	0.0264	14.19	0.1267	25.6	27	85	10.2	2.2	4
S31	1925	110	0.1335	0.0843	0.0235	11.81	0.0976	23.5	29	92	10	1.7	3.8
S32	1977	120	0.1613	0.0996	0.0287	15.18	0.1393	23.5	34	75	10	1.8	3.7
S32	1977	118	0.1508	0.0814	0.0329	18.09	0.1231	27.3	40	107	10	1.5	3.3
S32	1977	113	0.1323	0.0771	0.0252	14.14	0.1169	21.2	30	91	8.7	2	3.3
S32	1977	98	0.1566	0.0945	0.0336	18.41	0.1473	26.3	36	89	10.5	2.2	3.5
S32	1977	88	0.1712	0.12	0.0295	16.03	0.1444	23.6	33	78	9.2	2.2	3.5
S32	1977	82	0.1158	0.0685	0.0246	12.69	0.1085	21.7	32	85	8.5	1.9	3.2
S32	1977	100	0.1087	0.0546	0.0292	17.18	0.1087	22	46	112	8.5	2	3
S32	1977	60	0.1054	0.0581	0.0327	17.52	0.1055	23	54	112	9	1.8	3.6
S32	1977	91	0.079	0.0346	0.0257	14.41	0.1638	23	27	61	9.5	2	3.6
S32	1977	66	0.066	0.0283	0.0251	13.93	0.0961	23.9	44	101	9.2	1.5	3
S33	2030	110	0.187	0.1351	0.0308	16.76	0.1148	25.7	49	97	11.1	1.7	3.7
S33	2030	105	0.1755	0.1207	0.0253	12.84	0.0856	23.3	35	115	9.3	1.7	3
S33	2030	110	0.1189	0.0737	0.0209	11.32	0.0976	24	31	85	9.5	1.8	3.3
S33	2030	113	0.1263	0.0745	0.0207	11.56	0.108	19.5	32	75	8.5	1.9	3.4
S33	2030	106	0.2504	0.1823	0.0393	20.78	0.1404	21.7	43	105	9	2.2	3.8
S33	2030	128	0.117	0.0447	0.0381	22.02	0.1288	23.8	56	115	8.6	2	3.5
S33	2030	97	0.1724	0.0975	0.0386	22.21	0.1151	23.5	49	144	8.5	2	3.2
S33	2030	116	0.1214	0.0564	0.0329	17.9	0.117	23.4	48	105	8.7	1.8	3.5
S33	2030	82	0.1003	0.0572	0.0268	15.29	0.1141	25.6	47	87	10.1	1.8	3.6
S33	2030	94	0.1186	0.065	0.0273	16.11	0.1202	22.7	45	89	8.4	1.8	3.7
S34	2075	82	0.1838	0.1144	0.0324	18.04	0.1491	23.7	34	87	10.5	1.8	3.8
S34	2075	67	0.0946	0.0542	0.0235	13.11	0.1171	22.4	36	76	9.5	1.9	3.7
S34	2075	86	0.0844	0.042	0.0232	13.53	0.1289	23.2	32	73	9.5	1.8	3.7
S34	2075	77	0.1629	0.1006	0.0344	19.17	0.1843	23.3	31	73	9.5	2.8	3.9
S34	2075	30	0.1226	0.086	0.0279	13.53	0.1025	19.5	36	96	8	2	3.5
S34	2075	50	0.0834	0.0485	0.0227	13.64	0.1364	24.1	35	65	9.5	2.1	3.3
S34	2075	80	0.1114	0.0645	0.0272	14.64	0.1038	22	45	96	9	1.9	4
S34	2075	120	0.1142	0.0583	0.0254	14.58	0.0947	20.4	45	109	8.6	1.6	3.2
S34	2075	68	0.0953	0.0583	0.0205	11.45	0.1287	19.5	22	67	8.5	1.8	3.5
S34	2075	48	0.0858	0.0479	0.025	15.8	0.1244	21.8	36	91	8.5	1.8	3
